# Supplementary material for: Thioxanthone Skeleton-Based One-Component Macro-Photoinitiator Reduces Oxygen Inhibition and Migration Through Cooperative Effect
Source: Polymers (Basel). 2025 Aug 20;17(16):2252. doi: 10.3390/polym17162252 (PMC12390099; doi:10.3390/polym17162252)
Supplement: Supplementary file 1 [file polymers-17-02252-s001.zip]

Archive with 1 entries (1 files):
- polymers-3818206-supplementary.pdf
